# Supplementary material for: Mitigating Biases in CORD-19 for Analyzing COVID-19 Literature
Source: Front Res Metr Anal. 2020 Nov 23;5:596624. doi: 10.3389/frma.2020.596624 (PMC8025972; doi:10.3389/frma.2020.596624)
Supplement: Supplementary file 1 [file DataSheet1.zip]

Archive with 3 entries (3 files):
- Cord-19 Expansion Figures.pptx
- CORD-19 Expansions Ver 1.2.docx
- CrossRef.xlsx
