# Supplementary material for: Mitigating Biases in CORD-19 for Analyzing COVID-19 Literature
Source: Front Res Metr Anal. 2020 Nov 23;5:596624. doi: 10.3389/frma.2020.596624 (PMC8025972; doi:10.3389/frma.2020.596624)
Supplement: Supplementary file 1 [file DataSheet1.zip › CrossRef.xlsx]

## Sheet: Cord-19C
FieldOfStudyLevel	FieldOfStudy	ReferenceFieldOfStudy	CitationCount
0	Biology	Biology	175101371		Sum of CitationCount	Column Labels						Biology	Chemistry	Medicine	Other
0	Biology	Chemistry	22501734		Row Labels	Biology	Chemistry	Medicine	Other	Grand Total	Biology	0.747178	0.0960176	0.0964981	0.060306
0	Biology	Medicine	22614334		Biology	175101371	22501734	22614334	14132725	234350164	Chemistry	0.155183	0.638591	0.0453117	0.160914
0	Biology	Other	14132725		Chemistry	22539763	92752863	6581353	23372106	145246085	Medicine	0.155376	0.0440224	0.721861	0.0787404
0	Chemistry	Biology	22539763		Medicine	27373405	7755671	127174173	13872120	176175369	Other	0.00559496	0.00964504	0.00534668	0.979413
0	Chemistry	Chemistry	92752863		Other	14694929	25332295	14042847	2572389033	2626459104
0	Chemistry	Medicine	6581353		Grand Total	239709468	148342563	170412707	2623765984	3182230722
0	Chemistry	Other	23372106
0	Medicine	Biology	27373405
0	Medicine	Chemistry	7755671
0	Medicine	Medicine	127174173
0	Medicine	Other	13872120
0	Other	Biology	14694929
0	Other	Chemistry	25332295
0	Other	Medicine	14042847
0	Other	Other	354670367
1	Biochemistry	Biochemistry	38693000
1	Biochemistry	Endocrinology	8966573
1	Biochemistry	Internal medicine	10012558
1	Biochemistry	Organic chemistry	3747876
1	Biochemistry	Other	78283763
1	Biochemistry	Surgery	971114
1	Endocrinology	Biochemistry	11577882
1	Endocrinology	Endocrinology	29370977
1	Endocrinology	Internal medicine	32433153
1	Endocrinology	Organic chemistry	330784
1	Endocrinology	Other	52831715
1	Endocrinology	Surgery	3199467
1	Internal medicine	Biochemistry	12804211
1	Internal medicine	Endocrinology	32717813
1	Internal medicine	Internal medicine	46225674
1	Internal medicine	Organic chemistry	369042
1	Internal medicine	Other	89228454
1	Internal medicine	Surgery	9328995
1	Organic chemistry	Biochemistry	3870158
1	Organic chemistry	Endocrinology	303172
1	Organic chemistry	Internal medicine	364457
1	Organic chemistry	Organic chemistry	17562037
1	Organic chemistry	Other	34026324
1	Organic chemistry	Surgery	114907
1	Other	Biochemistry	87330683
1	Other	Endocrinology	54788379
1	Other	Internal medicine	91647606
1	Other	Organic chemistry	35480267
1	Other	Other	2217718666
1	Other	Surgery	52926902
1	Surgery	Biochemistry	863777
1	Surgery	Endocrinology	2428651
1	Surgery	Internal medicine	6858609
1	Surgery	Organic chemistry	66401
1	Surgery	Other	39383366
1	Surgery	Surgery	17668641

## Sheet: Cord-19I
FieldOfStudyLevel	FieldOfStudy	ReferenceFieldOfStudy	CitationCount
0	Biology	Biology	145383175		Sum of CitationCount	Column Labels
0	Biology	Chemistry	18502191		Row Labels	Biology	Chemistry	Medicine	Other	Grand Total		Biology	Chemistry	Medicine	Other
0	Biology	Medicine	19164238		Biology	145383175	18502191	19164238	9479205	192528809	Biology	0.755124	0.0961009	0.0995396	0.0492353
0	Biology	Other	9479205		Chemistry	17434567	52488960	4909977	9102557	83936061	Chemistry	0.207712	0.625345	0.0584966	0.108446
0	Chemistry	Biology	17434567		Medicine	22209255	5942428	87754229	7805075	123710987	Medicine	0.179525	0.0480348	0.709349	0.0630912
0	Chemistry	Chemistry	52488960		Other	8691733	9504160	7142952	1045337424	1070676269	Other	0.00811798	0.00887678	0.00667144	0.976334
0	Chemistry	Medicine	4909977		Grand Total	193718730	86437739	118971396	1071724261	1470852126
0	Chemistry	Other	9102557
0	Medicine	Biology	22209255
0	Medicine	Chemistry	5942428
0	Medicine	Medicine	87754229
0	Medicine	Other	7805075
0	Other	Biology	8691733
0	Other	Chemistry	9504160
0	Other	Medicine	7142952
0	Other	Other	85124497
1	Biochemistry	Biochemistry	33494783
1	Biochemistry	Endocrinology	7715943
1	Biochemistry	Immunology	3688136
1	Biochemistry	Internal medicine	8582125
1	Biochemistry	Molecular biology	14910676
1	Biochemistry	Other	51781876
1	Endocrinology	Biochemistry	10003820
1	Endocrinology	Endocrinology	24553596
1	Endocrinology	Immunology	3817528
1	Endocrinology	Internal medicine	27028531
1	Endocrinology	Molecular biology	4822384
1	Endocrinology	Other	37868933
1	Immunology	Biochemistry	4384534
1	Immunology	Endocrinology	4040635
1	Immunology	Immunology	22473136
1	Immunology	Internal medicine	6617513
1	Immunology	Molecular biology	9144306
1	Immunology	Other	39117869
1	Internal medicine	Biochemistry	10975251
1	Internal medicine	Endocrinology	27073285
1	Internal medicine	Immunology	6504939
1	Internal medicine	Internal medicine	36760167
1	Internal medicine	Molecular biology	5628049
1	Internal medicine	Other	64643397
1	Molecular biology	Biochemistry	12662080
1	Molecular biology	Endocrinology	2585037
1	Molecular biology	Immunology	5697829
1	Molecular biology	Internal medicine	3033161
1	Molecular biology	Molecular biology	19464444
1	Molecular biology	Other	34976551
1	Other	Biochemistry	58479347
1	Other	Endocrinology	38561625
1	Other	Immunology	40083162
1	Other	Internal medicine	65060386
1	Other	Molecular biology	48429805
1	Other	Other	960212927

## Sheet: Cord-19E
FieldOfStudyLevel	FieldOfStudy	ReferenceFieldOfStudy	CitationCount
0	Biology	Biology	29855390		Sum of CitationCount	Column Labels
0	Biology	Chemistry	2703686		Row Labels	Biology	Chemistry	Medicine	Other	Grand Total		Biology	Chemistry	Medicine	Other
0	Biology	Medicine	4599225		Biology	29855390	2703686	4599225	1096894	38255195	Biology	0.780427	0.070675	0.120225	0.0286731
0	Biology	Other	1096894		Chemistry	2695638	3560586	622955	569355	7448534	Chemistry	0.361902	0.478025	0.0836346	0.0764385
0	Chemistry	Biology	2695638		Medicine	4594784	631568	10658518	725339	16610209	Medicine	0.276624	0.0380229	0.641685	0.0436683
0	Chemistry	Chemistry	3560586		Other	1266483	792752	804441	91125354	93989030	Other	0.0134748	0.00843452	0.00855888	0.969532
0	Chemistry	Medicine	622955		Grand Total	38412295	7688592	16685139	93516942	156302968
0	Chemistry	Other	569355
0	Medicine	Biology	4594784
0	Medicine	Chemistry	631568
0	Medicine	Medicine	10658518
0	Medicine	Other	725339
0	Other	Biology	1266483
0	Other	Chemistry	792752
0	Other	Medicine	804441
0	Other	Other	3483334
1	Biochemistry	Biochemistry	4005969
1	Biochemistry	Immunology	863071
1	Biochemistry	Internal medicine	811772
1	Biochemistry	Molecular biology	2550106
1	Biochemistry	Other	7959714
1	Biochemistry	Virology	510138
1	Immunology	Biochemistry	1139691
1	Immunology	Immunology	7717430
1	Immunology	Internal medicine	1458244
1	Immunology	Molecular biology	2778246
1	Immunology	Other	10007023
1	Immunology	Virology	3707294
1	Internal medicine	Biochemistry	759156
1	Internal medicine	Immunology	1039153
1	Internal medicine	Internal medicine	2187299
1	Internal medicine	Molecular biology	549164
1	Internal medicine	Other	6254313
1	Internal medicine	Virology	290984
1	Molecular biology	Biochemistry	2020644
1	Molecular biology	Immunology	1500882
1	Molecular biology	Internal medicine	363851
1	Molecular biology	Molecular biology	3975881
1	Molecular biology	Other	6058947
1	Molecular biology	Virology	1867936
1	Other	Biochemistry	9308912
1	Other	Immunology	9319421
1	Other	Internal medicine	7359181
1	Other	Molecular biology	9608456
1	Other	Other	87642020
1	Other	Virology	6200232
1	Virology	Biochemistry	834309
1	Virology	Immunology	3908358
1	Virology	Internal medicine	381857
1	Virology	Molecular biology	3154772
1	Virology	Other	6653135
1	Virology	Virology	6851893

## Sheet: Cord-19
FieldOfStudyLevel	FieldOfStudy	ReferenceFieldOfStudy	CitationCount
0	Biology	Biology	1084360		Sum of CitationCount	Column Labels
0	Biology	Chemistry	69361		Row Labels	Biology	Chemistry	Medicine	Other	Grand Total		Biology	Chemistry	Medicine	Other
0	Biology	Medicine	182038		Biology	1084360	69361	182038	32100	1367859	Biology	0.792743	0.0507077	0.133082	0.0234673
0	Biology	Other	32100		Chemistry	49290	48564	11113	7106	116073	Chemistry	0.424647	0.418392	0.0957415	0.0612201
0	Chemistry	Biology	49290		Medicine	160179	13028	362738	23219	559164	Medicine	0.286462	0.0232991	0.648715	0.0415245
0	Chemistry	Chemistry	48564		Other	23892	9858	22532	2059986	2116268	Other	0.0112897	0.0046582	0.010647	0.973405
0	Chemistry	Medicine	11113		Grand Total	1317721	140811	578421	2122411	4159364
0	Chemistry	Other	7106
0	Medicine	Biology	160179
0	Medicine	Chemistry	13028
0	Medicine	Medicine	362738
0	Medicine	Other	23219
0	Other	Biology	23892
0	Other	Chemistry	9858
0	Other	Medicine	22532
0	Other	Other	47442
1	Genetics	Genetics	77098
1	Genetics	Immunology	22898
1	Genetics	Intensive care medicine	908
1	Genetics	Molecular biology	73482
1	Genetics	Other	123972
1	Genetics	Virology	88642
1	Immunology	Genetics	27065
1	Immunology	Immunology	268750
1	Immunology	Intensive care medicine	17083
1	Immunology	Molecular biology	90879
1	Immunology	Other	350040
1	Immunology	Virology	241902
1	Intensive care medicine	Genetics	1877
1	Intensive care medicine	Immunology	32461
1	Intensive care medicine	Intensive care medicine	25722
1	Intensive care medicine	Molecular biology	2440
1	Intensive care medicine	Other	126301
1	Intensive care medicine	Virology	27973
1	Molecular biology	Genetics	47022
1	Molecular biology	Immunology	41341
1	Molecular biology	Intensive care medicine	982
1	Molecular biology	Molecular biology	128111
1	Molecular biology	Other	151502
1	Molecular biology	Virology	130664
1	Other	Genetics	114982
1	Other	Immunology	293081
1	Other	Intensive care medicine	64128
1	Other	Molecular biology	244884
1	Other	Other	2012544
1	Other	Virology	388381
1	Virology	Genetics	97569
1	Virology	Immunology	254592
1	Virology	Intensive care medicine	15156
1	Virology	Molecular biology	238663
1	Virology	Other	448983
1	Virology	Virology	564965
